# Supplementary material for: High variability of perezone content in rhizomes of Acourtia cordata wild plants, environmental factors related, and proteomic analysis
Source: PeerJ. 2023 Nov 15;11:e16136. doi: 10.7717/peerj.16136 (PMC10656900; doi:10.7717/peerj.16136)
Supplement: Supplemental Information 8 — Plants from 1 to 20 belong to Chamilpa site, Plants from 21 to 40 belong to the Alarcon site, and Plants from 41 to 60 belong to the Felipe Neri site. Replicas 1, 2 and 3 stand for: R1, R2 and R3. Data for the Graphics 1A, 1B and 1C are after the quantification data. [file peerj-11-16136-s008.xlsx]

## Sheet: Perezone quantification
Supplementary Table S1. Perezone quiantification of A. cordata rhizomes and data for graphics 1A, 1B and 1C.
*Plants from 1 to 20 belong to Chamilpa site, Plants from 21 to 40 belong to Alarcon site and Plants from 41 to 60 belong to Felipe Neri site.									* Replicas 1, 2 and 3 stand for: Rhizome 1 (R1), Rhizome 2 (R2) and Rhizome 3 (R3)
									Data used for the Graphics 1A, 1B an 1C are below of the quantification data
	R1	R2	R3	R1	R2	R3					R1				R2				R3						R1	R2	R3
Númber	perezone area	perezone area	perezone area	Concentration of perezone mg/ml	Concentration of perezone mg/ml	Concentration of perezone mg/ml	Total hexanic extract (mg)	Volume (ml)	Used extract (mg)	dry plant material (gr)	perezone (mg)	perezone (mg / hexanic extract into CG-EM (mg)	hexanic extract (mg) / root (g)	perezone (mg)/ root (g)	mg perezona	perezone (mg / hexanic extract into CG-EM (mg)	hexanic extract (mg) / root (g)	perezone (mg)/ root (g)	perezone (mg)	perezone (mg / hexanic extract into CG-EM (mg)	hexanic extract (mg) / root (g)	perezone (mg)/ root (g)			perezone (mg)/ root (g)	perezone (mg)/ root (g)	perezone (mg)/ root (g)	mean	standard deviation
1	84757945	81282783	83020364	0.0340618	0.0330882	0.033575	70.7	0.5	2	1.8	0.0170309	0.00851545	39.2778	0.334468	0.0165441	0.00827205	39.2778	0.324908	0.0167875	0.00839375	39.2778	0.329688			0.334468	0.324908	0.329688	0.329688	0.00478
2	451026021	456891271	453958646	0.136673	0.138316	0.137495	82.6	0.5	2	2.2	0.0683365	0.0341682	37.5455	1.28286	0.0691581	0.034579	37.5455	1.29829	0.0687473	0.0343736	37.5455	1.29057			1.28286	1.29829	1.29057	1.29057	0.00771169
3	919696834	928347334	924022084	0.267973	0.270396	0.269184	64.8	0.5	2	2	0.133986	0.0669931	32.4	2.17058	0.135198	0.067599	32.4	2.19021	0.134592	0.0672961	32.4	2.18039			2.17058	2.19021	2.18039	2.18039	0.00981503
4	191163296	201319247	1.96241e+08	0.0638716	0.0667168	0.0652942	107	0.5	2	2.2	0.0319358	0.0159679	48.6364	0.77662	0.0333584	0.0166792	48.6364	0.811216	0.0326471	0.0163235	48.6364	0.793918			0.77662	0.811216	0.793918	0.793918	0.0172977
5	1476410149	1518320295	1497365222	0.423938	0.435679	0.429808	86.1	0.5	2	2	0.211969	0.105984	43.05	4.56263	0.217839	0.10892	43.05	4.68899	0.214904	0.107452	43.05	4.62581			4.56263	4.68899	4.62581	4.62581	0.0631827
6	345337524	331243127	3.3829e+08	0.107064	0.103115	0.10509	99.3	0.5	2	2.1	0.053532	0.026766	47.2857	1.26565	0.0515577	0.0257789	47.2857	1.21897	0.0525448	0.0262724	47.2857	1.24231			1.26565	1.21897	1.24231	1.24231	0.023339
7	200280441	210666595	205473518	0.0664258	0.0693355	0.0678806	146.2	0.5	2	1.6	0.0332129	0.0166064	91.375	1.51741	0.0346677	0.0173339	91.375	1.58388	0.0339403	0.0169702	91.375	1.55065			1.51741	1.58388	1.55065	1.55065	0.0332344
8	975362332	975375666	975368999	0.283567	0.283571	0.283569	113.6	0.5	2	1.8	0.141784	0.0708919	63.1111	4.47406	0.141786	0.0708928	63.1111	4.47412	0.141785	0.0708923	63.1111	4.47409			4.47406	4.47412	4.47409	4.47409	2.94694e-05
9	234746388	233858493	2.34302e+08	0.0760815	0.0758328	0.0759572	79.6	0.5	2	1.7	0.0380408	0.0190204	46.8235	0.890601	0.0379164	0.0189582	46.8235	0.88769	0.0379786	0.0189893	46.8235	0.889146			0.890601	0.88769	0.889146	0.889146	0.0014559
10	1783770308	1705272332	1744521320	0.510046	0.488054	0.49905	136.8	0.5	2	2.2	0.255023	0.127511	62.1818	7.92889	0.244027	0.122014	62.1818	7.58702	0.249525	0.124762	62.1818	7.75796			7.92889	7.58702	7.75796	7.75796	0.170934
11	646511816	662338377	6.54425e+08	0.191439	0.195873	0.193656	115.8	0.5	2	2	0.0957195	0.0478597	57.9	2.77108	0.0979364	0.0489682	57.9	2.83526	0.0968279	0.048414	57.9	2.80317			2.77108	2.83526	2.80317	2.80317	0.0320901
12	225753124	234929439	2.30341e+08	0.073562	0.0761328	0.0748474	100.6	0.5	2	1.9	0.036781	0.0183905	52.9474	0.973729	0.0380664	0.0190332	52.9474	1.00776	0.0374237	0.0187119	52.9474	0.990744			0.973729	1.00776	0.990744	0.990744	0.0170145
13	338223629	346563350	3.42393e+08	0.105071	0.107407	0.106239	100.8	0.5	2	1.9	0.0525355	0.0262678	53.0526	1.39357	0.0537037	0.0268519	53.0526	1.42456	0.0531196	0.0265598	53.0526	1.40907			1.39357	1.42456	1.40907	1.40907	0.015494
14	142794667	162090830	1.52443e+08	0.050321	0.0557268	0.0530239	90.2	0.5	2	1.9	0.0251605	0.0125802	47.4737	0.59723	0.0278634	0.0139317	47.4737	0.66139	0.026512	0.013256	47.4737	0.62931			0.59723	0.66139	0.62931	0.62931	0.0320796
15	441042739	424537236	4.3279e+08	0.133876	0.129252	0.131564	112	0.5	2	2.1	0.0669381	0.033469	53.3333	1.78501	0.064626	0.032313	53.3333	1.72336	0.065782	0.032891	53.3333	1.75419			1.78501	1.72336	1.75419	1.75419	0.0308271
16	1803843089	1800664596	1.80225e+09	0.515669	0.514779	0.515224	87.6	0.5	2	2	0.257835	0.128917	43.8	5.64658	0.257389	0.128695	43.8	5.63683	0.257612	0.128806	43.8	5.6417			5.64658	5.63683	5.6417	5.6417	0.0048753
17	371707714	358410262	365058988	0.114452	0.110726	0.112589	90.6	0.5	2	2.6	0.0572258	0.0286129	34.8462	0.99705	0.0553632	0.0276816	34.8462	0.964597	0.0562945	0.0281473	34.8462	0.980824			0.99705	0.964597	0.980824	0.980824	0.0162267
18	452246477	417473054	4.3486e+08	0.137015	0.127273	0.132144	101.1	0.5	2	2	0.0685074	0.0342537	50.55	1.73153	0.0636365	0.0318182	50.55	1.60841	0.066072	0.033036	50.55	1.66997			1.73153	1.60841	1.66997	1.66997	0.0615565
19	354548489	359011314	3.5678e+08	0.109644	0.110895	0.11027	75.2	0.5	2	2	0.0548222	0.0274111	37.6	1.03066	0.0554474	0.0277237	37.6	1.04241	0.0551348	0.0275674	37.6	1.03653			1.03066	1.04241	1.03653	1.03653	0.00587629
20	1200157407	1194746433	1197451920	0.346545	0.345029	0.345787	113	0.5	2	2.5	0.173272	0.0866361	45.2	3.91595	0.172514	0.0862572	45.2	3.89882	0.172893	0.0864466	45.2	3.90739			3.91595	3.89882	3.90739	3.90739	0.00856484
21	921257037	894104402	9.07681e+08	0.26841	0.260803	0.264606	82.6	0.5	2	1.5	0.134205	0.0671024	55.0667	3.69511	0.130401	0.0652007	55.0667	3.59039	0.132303	0.0661516	55.0667	3.64275			3.69511	3.59039	3.64275	3.64275	0.0523608
22	370868858	375065788	372967323	0.114217	0.115392	0.114805	127.7	0.5	2	2	0.0571083	0.0285542	63.85	1.82318	0.0576962	0.0288481	63.85	1.84195	0.0574023	0.0287011	63.85	1.83257			1.82318	1.84195	1.83257	1.83257	0.00938422
23	946600342	951832175	9.49216e+08	0.27551	0.276975	0.276243	95.9	0.5	2	1.8	0.137755	0.0688774	53.2778	3.66964	0.138488	0.0692439	53.2778	3.68916	0.138121	0.0690606	53.2778	3.6794			3.66964	3.68916	3.6794	3.6794	0.00976125
24	148939148	124772109	1.36856e+08	0.0520424	0.0452719	0.0486571	63.3	0.5	2	1.8	0.0260212	0.0130106	35.1667	0.457539	0.0226359	0.011318	35.1667	0.398015	0.0243286	0.0121643	35.1667	0.427777			0.457539	0.398015	0.427777	0.427777	0.0297619
25	1308216856	1345893991	1.32706e+09	0.376818	0.387373	0.382095	77.7	0.5	2	1.9	0.188409	0.0942044	40.8947	3.85247	0.193687	0.0968433	40.8947	3.96038	0.191048	0.0955239	40.8947	3.90642			3.85247	3.96038	3.90642	3.90642	0.0539574
26	845695366	882923401	8.64309e+08	0.247241	0.25767	0.252456	74.6	0.5	2	1.6	0.12362	0.0618102	46.625	2.8819	0.128835	0.0644176	46.625	3.00347	0.126228	0.0631139	46.625	2.94269			2.8819	3.00347	2.94269	2.94269	0.0607847
27	291164966	317443987	3.04304e+08	0.0918874	0.0992495	0.0955685	83.7	0.5	2	1.9	0.0459437	0.0229718	44.0526	1.01197	0.0496248	0.0248124	44.0526	1.09305	0.0477842	0.0238921	44.0526	1.05251			1.01197	1.09305	1.05251	1.05251	0.0405403
28	586289099	561857930	5.74074e+08	0.174567	0.167723	0.171145	94.3	0.5	2	1.9	0.0872837	0.0436418	49.6316	2.16601	0.0838614	0.0419307	49.6316	2.08109	0.0855726	0.0427863	49.6316	2.12355			2.16601	2.08109	2.12355	2.12355	0.0424627
29	300288030	314089811	3.07189e+08	0.0944432	0.0983098	0.0963765	87	0.5	2	1.7	0.0472216	0.0236108	51.1765	1.20832	0.0491549	0.0245775	51.1765	1.25779	0.0481883	0.0240941	51.1765	1.23305			1.20832	1.25779	1.23305	1.23305	0.024735
30	1081729102	1096745187	1.08924e+09	0.313366	0.317573	0.31547	106.2	0.5	2	1.8	0.156683	0.0783416	59	4.62216	0.158787	0.0793933	59	4.68421	0.157735	0.0788675	59	4.65318			4.62216	4.68421	4.65318	4.65318	0.0310252
31	414729587	423680391	419204989	0.126504	0.129012	0.127758	77	0.5	2	1.6	0.0632522	0.0316261	48.125	1.52201	0.064506	0.032253	48.125	1.55218	0.0638791	0.0319395	48.125	1.53709			1.52201	1.55218	1.53709	1.53709	0.0150848
32	370245592	398331597	3.84289e+08	0.114042	0.12191	0.117976	99.4	0.5	2	2	0.057021	0.0285105	49.7	1.41697	0.0609552	0.0304776	49.7	1.51474	0.0589881	0.0294941	49.7	1.46586			1.41697	1.51474	1.46586	1.46586	0.0488823
33	95645646	90909872	93277759	0.037112	0.0357853	0.0364486	102.1	0.5	2	1.8	0.018556	0.009278	56.7222	0.526269	0.0178926	0.00894632	56.7222	0.507455	0.0182243	0.00911216	56.7222	0.516862			0.526269	0.507455	0.516862	0.516862	0.00940697
34	103573833	109646992	1.0661e+08	0.0393331	0.0410345	0.0401838	106.9	0.5	2	1.9	0.0196666	0.00983328	56.2632	0.553251	0.0205173	0.0102586	56.2632	0.577183	0.0200919	0.010046	56.2632	0.565217			0.553251	0.577183	0.565217	0.565217	0.0119659
35	533362584	560034325	5.46698e+08	0.15974	0.167212	0.163476	85.8	0.5	2	2	0.0798699	0.039935	42.9	1.71321	0.083606	0.041803	42.9	1.79335	0.081738	0.040869	42.9	1.75328			1.71321	1.79335	1.75328	1.75328	0.0400695
36	919360667	926710406	9.23036e+08	0.267878	0.269937	0.268908	79.9	0.5	2	1.8	0.133939	0.0669696	44.3889	2.97271	0.134969	0.0674844	44.3889	2.99556	0.134454	0.067227	44.3889	2.98413			2.97271	2.99556	2.98413	2.98413	0.0114249
37	953068819	971424549	962246684	0.277322	0.282464	0.279893	110.3	0.5	2	2.1	0.138661	0.0693305	52.5238	3.6415	0.141232	0.0706161	52.5238	3.70903	0.139947	0.0699733	52.5238	3.67526			3.6415	3.70903	3.67526	3.67526	0.0337624
38	1619134691	1611991809	1615563250	0.463922	0.461921	0.462922	81.2	0.5	2	1.9	0.231961	0.115981	42.7368	4.95664	0.230961	0.11548	42.7368	4.93526	0.231461	0.11573	42.7368	4.94595			4.95664	4.93526	4.94595	4.94595	0.0106901
39	1244236022	1285119880	1264677951	0.358893	0.370347	0.36462	58.8	0.5	2	1.7	0.179447	0.0897233	34.5882	3.10337	0.185174	0.0925868	34.5882	3.20241	0.18231	0.091155	34.5882	3.15289			3.10337	3.20241	3.15289	3.15289	0.0495206
40	92792099	94059041	93425570	0.0363126	0.0366675	0.03649	51.3	0.5	2	1.2	0.0181563	0.00907815	42.75	0.388091	0.0183338	0.00916688	42.75	0.391884	0.018245	0.00912251	42.75	0.389987			0.388091	0.391884	0.389987	0.389987	0.0018967
41	18443344	186766633	1.02605e+08	0.0154835	0.0626398	0.0390617	93.3	0.5	2	1.6	0.00774177	0.00387088	58.3125	0.225721	0.0313199	0.01566	58.3125	0.913172	0.0195308	0.00976542	58.3125	0.569446			0.225721	0.913172	0.569446	0.569446	0.343725
42	309228486	496612987	4.02921e+08	0.0969479	0.149444	0.123196	75.4	0.5	2	2.2	0.048474	0.024237	34.2727	0.830667	0.0747221	0.0373611	34.2727	1.28047	0.0615981	0.030799	34.2727	1.05557			0.830667	1.28047	1.05557	1.05557	0.224899
43	1094075034	1100490411	1.09728e+09	0.316825	0.318622	0.317724	139.7	0.5	2	2.1	0.158413	0.0792063	66.5238	5.2691	0.159311	0.0796556	66.5238	5.299	0.158862	0.079431	66.5238	5.28405			5.2691	5.299	5.28405	5.28405	0.0149453
44	1259859249	1602873357	1431366303	0.36327	0.459367	0.411318	77	0.5	2	1.9	0.181635	0.0908175	40.5263	3.6805	0.229683	0.114842	40.5263	4.65411	0.205659	0.10283	40.5263	4.16731			3.6805	4.65411	4.16731	4.16731	0.486805
45	953966580	1017934395	9.8595e+08	0.277573	0.295494	0.286534	67.9	0.5	2	2.2	0.138787	0.0693933	30.8636	2.14173	0.147747	0.0738735	30.8636	2.28001	0.143267	0.0716334	30.8636	2.21087			2.14173	2.28001	2.21087	2.21087	0.0691376
46	1271847093	1265588898	1.26872e+09	0.366629	0.364875	0.365752	133.1	0.5	2	2.3	0.183314	0.0916572	57.8696	5.30416	0.182438	0.0912188	57.8696	5.27879	0.182876	0.091438	57.8696	5.29148			5.30416	5.27879	5.29148	5.29148	0.0126825
47	400470737	584664368	4.92568e+08	0.12251	0.174112	0.148311	78.5	0.5	2	1.8	0.0612549	0.0306274	43.6111	1.3357	0.0870561	0.043528	43.6111	1.89831	0.0741555	0.0370777	43.6111	1.617			1.3357	1.89831	1.617	1.617	0.281305
48	1028725547	1127650362	1.07819e+09	0.298517	0.326231	0.312374	89.4	0.5	2	1.6	0.149259	0.0746293	55.875	4.16991	0.163116	0.0815579	55.875	4.55705	0.156187	0.0780936	55.875	4.36348			4.16991	4.55705	4.36348	4.36348	0.193566
49	293064309	568032197	430548253	0.0924195	0.169453	0.130936	82.5	0.5	2	1.9	0.0462097	0.0231049	43.4211	1.00324	0.0847263	0.0423632	43.4211	1.83945	0.065468	0.032734	43.4211	1.42135			1.00324	1.83945	1.42135	1.42135	0.418107
50	320161664	394940436	357551050	0.100011	0.12096	0.110486	91.8	0.5	2	1.7	0.0500054	0.0250027	54	1.35015	0.0604802	0.0302401	54	1.63297	0.0552428	0.0276214	54	1.49156			1.35015	1.63297	1.49156	1.49156	0.141409
51	1036896538	1037723096	1037309817	0.300806	0.301038	0.300922	80.2	0.5	2	2	0.150403	0.0752016	40.1	3.01558	0.150519	0.0752595	40.1	3.01791	0.150461	0.0752306	40.1	3.01675			3.01558	3.01791	3.01675	3.01675	0.00116071
52	2112974761	1941568771	2027271766	0.602273	0.554253	0.578263	86.1	0.5	2	1.7	0.301137	0.150568	50.6471	7.62584	0.277127	0.138563	50.6471	7.01782	0.289132	0.144566	50.6471	7.32183			7.62584	7.01782	7.32183	7.32183	0.304009
53	223226460	257441128	240333794	0.0728542	0.0824395	0.0776469	120.1	0.5	2	2.1	0.0364271	0.0182135	57.1905	1.04164	0.0412198	0.0206099	57.1905	1.17869	0.0388234	0.0194117	57.1905	1.11017			1.04164	1.17869	1.11017	1.11017	0.0685238
54	339043904	353563020	346303462	0.105301	0.109368	0.107335	80	0.5	2	1.8	0.0526504	0.0263252	44.4444	1.17001	0.0546842	0.0273421	44.4444	1.2152	0.0536673	0.0268337	44.4444	1.19261			1.17001	1.2152	1.19261	1.19261	0.0225976
55	114277593	115098843	114688218	0.0423318	0.0425619	0.0424468	96.8	0.5	2	2	0.0211659	0.010583	48.4	0.512215	0.0212809	0.0106405	48.4	0.514999	0.0212234	0.0106117	48.4	0.513607			0.512215	0.514999	0.513607	0.513607	0.00139196
56	874608842	934617382	904613112	0.255341	0.272153	0.263747	100	0.5	2	2.2	0.127671	0.0638353	45.4545	2.9016	0.136076	0.0680382	45.4545	3.09264	0.131873	0.0659367	45.4545	2.99712			2.9016	3.09264	2.99712	2.99712	0.0955204
57	193014231	193009580	1.93012e+08	0.0643901	0.0643888	0.0643895	107.1	0.5	2	2	0.0321951	0.0160975	53.55	0.862023	0.0321944	0.0160972	53.55	0.862005	0.0321947	0.0160974	53.55	0.862014			0.862023	0.862005	0.862014	0.862014	8.72191e-06
58	478681938	491440720	485061329	0.144421	0.147995	0.146208	105.5	0.5	2	1.8	0.0722104	0.0361052	58.6111	2.11617	0.0739976	0.0369988	58.6111	2.16854	0.073104	0.036552	58.6111	2.14235			2.11617	2.16854	2.14235	2.14235	0.0261875
59	99011170	99817901	9.94145e+07	0.0380549	0.0382809	0.0381679	77.3	0.5	2	2	0.0190274	0.00951372	38.65	0.367705	0.0191404	0.00957022	38.65	0.369889	0.0190839	0.00954197	38.65	0.368797			0.367705	0.369889	0.368797	0.368797	0.0010919
60	383486677	329417519	356452098	0.117752	0.102604	0.110178	85.6	0.5	2	2.2	0.0588758	0.0294379	38.9091	1.1454	0.051302	0.025651	38.9091	0.998057	0.0550889	0.0275444	38.9091	1.07173			1.1454	0.998057	1.07173	1.07173	0.0736727
	concentration of pure perezona mg/ml	ABC
	1	3557997676
	0.5	1637481258
	0.25	906503120
	0.125	510555923
	0.0625	146883782
	0.03125	42515797
	0.015625	13065344
	0.0078125	1463287
	3.55997e+09	m
	-3.44577e+07	b
	0.998668	r2
CHAMILPA
R1		0.334468	1.28286	2.17058	0.77662	4.56263	1.26565	1.51741	4.47406	0.890601	7.92889	2.77108	0.973729	1.39357	0.59723	1.78501	5.64658	0.99705	1.73153	1.03066	3.91595
R2		0.324908	1.29829	2.19021	0.811216	4.68899	1.21897	1.58388	4.47412	0.88769	7.58702	2.83526	1.00776	1.42456	0.66139	1.72336	5.63683	0.964597	1.60841	1.04241	3.89882
R3		0.329688	1.29057	2.18039	0.793918	4.62581	1.24231	1.55065	4.47409	0.889146	7.75796	2.80317	0.990744	1.40907	0.62931	1.75419	5.6417	0.980824	1.66997	1.03653	3.90739
Mean		0.329688	1.29057	2.18039	0.793918	4.62581	1.24231	1.55065	4.47409	0.889146	7.75796	2.80317	0.990744	1.40907	0.62931	1.75419	5.6417	0.980824	1.66997	1.03653	3.90739
Std Deviation		0.00478	0.00771169	0.00981503	0.0172977	0.0631827	0.023339	0.0332344	2.9469e-05	0.0014559	0.170934	0.0320901	0.0170145	0.015494	0.0320796	0.0308271	0.0048753	0.0162266	0.0615565	0.00587629	0.00856484
ALARCON
R1		0.457539	1.82318	3.66964	3.69511	3.85247	2.8819	1.01197	2.16601	1.20832	4.62216	1.52201	1.41697	0.526269	0.553251	1.71321	2.97271	3.6415	4.95664	3.10337	0.388091
R2		0.398015	1.84195	3.68916	3.59039	3.96038	3.00347	1.09305	2.08109	1.25779	4.68421	1.55218	1.51474	0.507455	0.577183	1.79335	2.99556	3.70903	4.93526	3.20241	0.391884
R3		0.427777	1.83257	3.6794	3.64275	3.90642	2.94269	1.05251	2.12355	1.23305	4.65318	1.53709	1.46586	0.516862	0.565217	1.75328	2.98413	3.67526	4.94595	3.15289	0.389987
MEAN		0.427777	1.83257	3.6794	3.64275	3.90642	2.94269	1.05251	2.12355	1.23305	4.65318	1.53709	1.46586	0.516862	0.565217	1.75328	2.98413	3.67526	4.94595	3.15289	0.389987
STD DEV		0.0297619	0.00938422	0.00976125	0.0523608	0.0539574	0.0607847	0.0405403	0.0424627	0.0247349	0.0310252	0.0150848	0.0488823	0.00940697	0.0119659	0.0400695	0.0114249	0.0337624	0.0106901	0.0495206	0.0018967
FELIPE NERI
R1		0.388091	3.10337	0.225721	0.830667	5.2691	3.6805	2.14173	5.30416	1.3357	4.16991	1.00324	1.35015	3.01558	7.62584	1.04164	1.17001	0.512215	2.9016	0.862023	2.11617
R2		0.391884	3.20241	0.913172	1.28047	5.299	4.65411	2.28001	5.27879	1.89831	4.55705	1.83945	1.63297	3.01791	7.01782	1.17869	1.2152	0.514999	3.09264	0.862005	2.16854
R3		0.389987	3.15289	0.569446	1.05557	5.28405	4.16731	2.21087	5.29148	1.617	4.36348	1.42135	1.49156	3.01675	7.32183	1.11017	1.19261	0.513607	2.99712	0.862014	2.14235
MEAN		0.389987	3.15289	0.569446	1.05557	5.28405	4.16731	2.21087	5.29148	1.617	4.36348	1.42135	1.49156	3.01675	7.32183	1.11017	1.19261	0.513607	2.99712	0.862014	2.14235
STD DEV		0.0018967	0.0495206	0.343725	0.224899	0.0149453	0.486805	0.0691376	0.0126825	0.281305	0.193566	0.418107	0.141409	0.00116071	0.304009	0.0685238	0.0225977	0.00139196	0.0955204	8.72191e-06	0.0261875
