# Supplementary material for: High variability of perezone content in rhizomes of Acourtia cordata wild plants, environmental factors related, and proteomic analysis
Source: PeerJ. 2023 Nov 15;11:e16136. doi: 10.7717/peerj.16136 (PMC10656900; doi:10.7717/peerj.16136)
Supplement: Supplemental Information 11 [file peerj-11-16136-s011.xlsx]

## Sheet: Hoja1
Supplementary Table S4. Gene Ontology (GO) enrichment analyses of A. cordata.
GO ID	GO Name	GO Category	FDR	p-value	Nr Test	Nr Reference	Non Annot Test	Non Annot Reference
GO:0044092	negative regulation of molecular function	BIOLOGICAL_PROCESS	1	0.0473677	3	2	141	627
GO:0035556	intracellular signal transduction	BIOLOGICAL_PROCESS	1	0.0206031	6	7	138	622
GO:0000165	MAPK cascade	BIOLOGICAL_PROCESS	1	0.0219299	3	1	141	628
GO:0051338	regulation of transferase activity	BIOLOGICAL_PROCESS	1	0.0473677	3	2	141	627
GO:0007154	cell communication	BIOLOGICAL_PROCESS	1	0.0179034	11	20	133	609
GO:0007165	signal transduction	BIOLOGICAL_PROCESS	1	0.00944548	10	15	134	614
GO:0046916	cellular transition metal ion homeostasis	BIOLOGICAL_PROCESS	1	0.0345066	2	0	142	629
GO:0032268	regulation of cellular protein metabolic process	BIOLOGICAL_PROCESS	1	0.0473677	3	2	141	627
GO:0023052	signaling	BIOLOGICAL_PROCESS	1	0.00944548	10	15	134	614
GO:0043086	negative regulation of catalytic activity	BIOLOGICAL_PROCESS	1	0.0473677	3	2	141	627
GO:0004674	protein serine/threonine kinase activity	MOLECULAR_FUNCTION	1	0.034522	7	11	137	618
GO:0016628	oxidoreductase activity, acting on the CH-CH group of donors, NAD or NADP as acceptor	MOLECULAR_FUNCTION	1	0.043681	4	4	140	625
GO:0016772	transferase activity, transferring phosphorus-containing groups	MOLECULAR_FUNCTION	1	0.0303561	31	92	113	537
