# Supplementary material for: High variability of perezone content in rhizomes of Acourtia cordata wild plants, environmental factors related, and proteomic analysis
Source: PeerJ. 2023 Nov 15;11:e16136. doi: 10.7717/peerj.16136 (PMC10656900; doi:10.7717/peerj.16136)
Supplement: Supplemental Information 15 [file peerj-11-16136-s015.xlsx]

## Sheet: Hoja1
Supplementary Table S8. List of proteins involved in protein-protein interaction network for downregulated proteins.
Cluster	Size	Density	Internal weight	External weight	p-value	Members
1	33	0.2797	147.7	43.97	0	LOS1 AT2G45030 RPS11 RPS5A AT1G67430 RPS5B AT1G07210 AT3G09630 AT2G09990 AT3G13580 AT1G80750 RPL23AB AT4G36130 AT3G49910 AT4G15000 RPL3B P40 AT4G34670 AT1G70600 AT2G19750 AT1G04480 AT3G02560 EMB3010 AT5G04800 AT4G11120 BBC1 RPL5B AT5G48760 rps15 AtCg00790 AT5G59240 AT5G39850 AT5G65220
2	6	0.4544	6.816	2.707	0.00411951	AT5G51570 VHA-A3 AT3G42050 AT3G28715 VHA-A TUF
3	5	0.3777	3.777	0.261	0.00485039	NUP155 NUP1 NTF2B EMB3142 RAN3
4	4	0.4705	2.823	1.297	0.0147005	EMB1467 NDHF MATK NAD7
5	3	0.3843	1.153	0	0.0318013	AT3G53980 AGP30 AT1G17860
6	14	0.3	27.3	39.78	0.0347671	MDH GDH2 PGMP ALDH11A3 PKP-ALPHA NADP-ME4 HXK2 NADP-ME1 PPC3 CSY2 PMDH1 TPI GLN1-1 IDH-V
7	3	0.377	1.131	0.165	0.0382613	LD AT2G47820 FLK
8	3	0.575	1.725	0.56	0.0382613	AT5G46940 UGD3 RGP5
9	3	0.304	0.912	0.331	0.0404278	ABCF4 MSR2 AT2G46290
10	14	0.2732	24.86	35.93	0.0805466	AT1G64190 MDH GDH2 PGMP PKP-ALPHA NADP-ME4 HXK2 NADP-ME1 FBA4 CA2 PPC3 CSY2 PMDH1 TPI
11	3	0.352	1.056	0.543	0.0920193	AT5G20870 PME3 AT1G72160
12	7	0.312	6.552	14.24	0.124816	MOM NRPD1B AT4G40030 AT1G09200 SUVH5 JMJ18 AT2G28720
13	4	0.3475	2.085	2.076	0.156161	AT5G44400 AT1G03220 AT5G48540 scpl50
14	4	0.3475	2.085	2.076	0.156161	AT5G44400 AT1G03220 AT5G48540 scpl17
15	4	0.3475	2.085	2.076	0.156161	AT5G44400 AT1G03220 AT5G48540 SCPL27
16	13	0.3059	23.86	39.6	0.164939	MDH GDH2 PGMP PKP-ALPHA NADP-ME4 NADP-ME1 PPC3 CSY2 PMDH1 TPI GLN1-1 AT3G55410 IDH-V
17	8	0.3016	8.444	47.32	0.213567	AT3G47570 RPK2 CYP71B34 MPL12.8 CYP87A2 BAS1 CYP81D8 UXS3
18	4	0.3555	2.133	2.275	0.235243	PME3 AT5G44400 AT1G03220 AT5G48540
19	12	0.3108	20.51	37.91	0.25336	MDH GDH2 PGMP PKP-ALPHA NADP-ME4 PHO1 NADP-ME1 CA2 PPC3 CSY2 PMDH1 TPI
20	6	0.3077	4.616	13.04	0.287587	MOM NRPD1B AT4G40030 SUVH5 DRB2 JMJ18
21	4	0.305	1.83	3.41	0.332503	MAPKKK21 AT5G01850 PP2AB2 B'GAMMA
22	7	0.311	6.532	46.95	0.350268	AT3G47570 RPK2 AT3G20150 AT5G59100 MPL12.8 CYP87A2 BAS1
23	4	0.3143	1.886	7.328	0.557383	PGMP PHO1 ADG1 SGR2
24	11	0.3205	17.63	72.67	0.628702	FAB1D AT1G12310 MPK16 CPK1 AT3G47570 RPK2 MPL12.8 AT2G21130 TUB3 Hsp81.4 AT4G05230
25	5	0.359	3.59	13.76	0.661948	MOM NRPD1B AT4G40030 SUVH5 XPB1
26	5	0.3616	3.616	14.08	0.661948	MOM NRPD1B AT4G40030 SUVH5 NRPB8A
27	3	0.3977	1.193	3.786	0.66874	SDR1 AT2G43420 BAS
28	6	0.3153	4.729	9.609	0.712748	AT4G05230 AT4G40030 AT1G09200 SUVH5 AT2G28720 HTA7
29	4	0.3537	2.122	10.72	0.764757	CLPP5 AT3G01920 CLP2 AT4G11120
30	4	0.3147	1.888	10.1	0.764757	AT2G35490 CLPP5 CLP2 AT4G11120
31	4	0.3058	1.835	15.72	0.764757	SHM6 AT2G09990 AT5G06580 HPR3
32	3	0.4597	1.379	4.027	0.808633	AT4G19880 MDAR6 AT1G54220
33	7	0.3276	6.879	18.54	0.846657	AT1G65280 Hsp81.4 HSP21 AT1G53540 AR192 GFA2 AT3G57340
34	5	0.3157	3.157	13.91	0.851865	PGMP SUS3 SUS4 AT4G33070 ADG1
35	5	0.3127	3.127	29.27	0.851865	UKL4 NAGS1 SHM6 OVA5 ATMS1
36	9	0.3027	10.9	38.38	0.855343	MDH GDH2 PKP-ALPHA HXK2 FBA4 CSY2 AT5G22620 PMDH1 TPI
37	4	0.3488	2.093	16.3	0.903035	SHM6 AT2G09990 OVA5 HPR3
38	4	0.3488	2.093	17.16	0.943824	SHM6 ATKRS-1 AT2G09990 HPR3
39	4	0.3063	1.838	27.49	0.943824	AT2G34480 AT1G29320 AT3G09630 RPL23AB
40	6	0.3094	4.641	50.32	0.977336	FAB1D UKL4 At1g49670 PDIL1-1 RD21A PMDH1
